# Supplementary material for: Focal Cerebral Ischemia Induces Expression of Glutaminyl Cyclase along with Downstream Molecular and Cellular Inflammatory Responses
Source: Cells. 2024 Aug 23;13(17):1412. doi: 10.3390/cells13171412 (PMC11394561; doi:10.3390/cells13171412)
Supplement: Supplementary file 1 [file cells-13-01412-s001.zip]

Archive with 1 entries (1 files):
- cells-3139907-supplementary.pdf
